# Supplementary material for: Gender and Intersecting Barriers and Facilitators to Access the HIV Cascade of Care in Manitoba, Canada, Before and During the COVID-19 Pandemic: A Qualitative Study
Source: Trop Med Infect Dis. 2024 Nov 25;9(12):287. doi: 10.3390/tropicalmed9120287 (PMC11679477; doi:10.3390/tropicalmed9120287)
Supplement: Supplementary file 1 [file tropicalmed-09-00287-s001.zip]

Archive with 1 entries (1 files):
- tropicalmed-3177123-supplementary.pdf
